# Supplementary material for: Complexity-entropy analysis at different levels of organisation in written language
Source: PLoS One. 2019 May 8;14(5):e0214863. doi: 10.1371/journal.pone.0214863 (PMC6505741; doi:10.1371/journal.pone.0214863)
Supplement: S1 Table — (TEX) [file pone.0214863.s004.tex]

\begin{table}[H]
\centering
\bigskip
\begin{tabular}{ll}
 The two gentlemen of Verona                   & King Henry VI, First Part \\
 King Henry VI, Second Part                    & King Henry VI, Third Part \\
 King Richard III                              & The First Part of King Henry the Sixth \\
 The Rape of Lucrece                           & The Second part of King Henry the Six \\
 King Richard the Second                       & Loves Labours lost \\
 The life and death of King Richard the Second & A Midsummer Nights Dream \\
 The First Part of King Henry the Fourth       & Romeo and Juliet \\
 The life and death of King John               & The Merchant of Venice \\
 The Second Part of King Henry IV              & King Henry the Fifth \\
 Much Ado About Nothing                        & The Life of King Henry the Fifth \\
 The Taming of the Shrew                       & Julius Caesar \\
 As You Like It                                & The Merry Wives of Windsor \\
 The Tragedie of Hamlet                        & Twelfe Night, Or what you will \\
 The History of Troilus and Cressida           & Alls Well, that Ends Well \\
 The Tragedy of Othello, Moor of Venice        & Measure For Measure \\
 The Tragedie of Anthonie, and Cleopatra       & The Tragedie of King Lear \\
 Pericles                                      & The Life of Timon of Athens \\
 The Tragedy of Coriolanus                     & Sonnets \\
 Cymbeline                                     & The Winters Tale \\
 The Life of Henry VIII                        & The tempest \\
 The third part of King Henry the Six          &
\end{tabular}
\end{table}
