# Supplementary material for: Complexity-entropy analysis at different levels of organisation in written language
Source: PLoS One. 2019 May 8;14(5):e0214863. doi: 10.1371/journal.pone.0214863 (PMC6505741; doi:10.1371/journal.pone.0214863)
Supplement: S2 Table — (TEX) [file pone.0214863.s005.tex]

\begin{table}[H]
\centering
\bigskip
\begin{tabular}{ll}
  A Duet, with an Occasional Chorus                  & A Study in Scarlet \\
  Beyond the City                                    & Danger and Other Stories \\
  Micah Clarke                                       & Round the Fire Stories \\
  Sir Nigel                                          & Tales of Terror and Mystery \\
  The Adventures of Gerard                           & The Adventures of Sherlock Holmes \\
  The Captain of the Polestar, and Other Tales       & The Coming of the Fairies \\
  The Dealings of Captain Sharkey, and               &\\
  Other Tales of Pirates                             & The Doings of Raffles Haw \\
  The Exploits of Brigadier Gerard                   & The Firm of Girdlestone \\
  The German War                                     & The Great Boer War \\
  The Great Keinplatz Experiment and Other Tales     &\\ 
  of Twilight and the Unseen                         & The Great Shadow and Other\\
                                                     & Napoleonic Tales\\
  The Green Flag, and Other Stories of War and Sport & Through the Magic Door \\
  The Gully of Bluemansdyke, and Other stories       & The Hound of the Baskervilles \\
  The Last Galley; Impressions and Tales             & The Last of the Legions and\\
                                                     & Other Tales of Long Ago \\
  The Lost World                                     & The Man from Archangel, and\\
                                                     & Other Tales of Adventure \\
  The Memoirs of Sherlock Holmes                     & The Mystery of Cloomber \\
  The New Revelation                                 & The Poison Belt \\
  The Refugees                                       & The Return of Sherlock Holmes \\
  The Sign of the Four                               & The Tragedy of the Korosko \\
  The Valley of Fear                                 & The Vital Message \\
  The Wanderings of a Spiritualist                   & The War in South Africa, Its Cause \\
                                                     & and Conduct \\
  The White Company &   
\end{tabular}
\end{table}
