# Supplementary material for: Complexity-entropy analysis at different levels of organisation in written language
Source: PLoS One. 2019 May 8;14(5):e0214863. doi: 10.1371/journal.pone.0214863 (PMC6505741; doi:10.1371/journal.pone.0214863)
Supplement: S3 Table — (TEX) [file pone.0214863.s006.tex]

\begin{table}[H]
\centering
\bigskip
\begin{tabular}{ll}
 Alexander the Great Makers of History          &  Bruno \\
 Caleb in the Country                           & Charles I \\
 Cleopatra                                      & Cousin Lucys Conversations \\
 Cyrus the Great                                & Darius the Great \\
 Genghis Khan, Makers of History Series         & Hannibal \\
 History of Cleopatra, Queen of Egypt           & History of Julius Caesar \\
 History of King Charles the Second of England  & Jonas on a Farm in Winter \\
 King Alfred of England                         & Marco Pauls Voyages and\\
                                                & Travels\\
 Margaret of Anjou                              & Mary Erskine \\
 Mary Queen of Scots                            & Nero \\
 Peter the Great                                & Pyrrhus \\
 Queen Elizabeth                                & Richard I \\
 Richard II                                     & Richard III \\
 Rollo at Play Or, Safe Amusements              & Rollo at Work \\
 Rollo in Geneva                                & Rollo in Holland \\
 Rollo in London                                & Rollo in Naples \\
 Rollo in Paris                                 & Rollo in Rome \\
 Rollo in Scotland                              & Rollo in Switzerland \\
 Rollo on the Atlantic                          & Rollo on the Rhine \\
 Rollos Experiments                             & Rollos Museum \\
 Rollos Philosophy                              & Romulus \\
 The Teacher                                    & William the Conqueror \\
 Xerxes                                         & Vermont
\end{tabular}
\end{table}
