# Supplementary material for: Complexity-entropy analysis at different levels of organisation in written language
Source: PLoS One. 2019 May 8;14(5):e0214863. doi: 10.1371/journal.pone.0214863 (PMC6505741; doi:10.1371/journal.pone.0214863)
Supplement: S1 Dataset — (LZ76) [file pone.0214863.s007.lz76]

[Input file: ./shakespeare/proc_cut/1591:The_Comedy_of_Errors.txt.proc.cut ]

[Length: 22736  ]

[Density: 1  ]

[LZ76: 3985  ]

[Shannon Entropy Over Factor sizes: 3.13011  ]

[MaxPhraseSize: 30  ]

[AveragePhraseSize: 5.7054  ]

[Asymptotic entropy density: 2.537304  ]

[Fitted entropy density: 2.30998  ]

[LZ76 Excess entropy: 6.92189  ]

[LZ76 Multi information: 1.13625  ]

[Input file: ./shakespeare/proc_cut/1592:THE_TWO_GENTLEMEN_OF_VERONA.txt.proc.cut ]

[Length: 22736  ]

[Density: 1  ]

[LZ76: 3745  ]

[Shannon Entropy Over Factor sizes: 3.33332  ]

[MaxPhraseSize: 34  ]

[AveragePhraseSize: 6.07103  ]

[Asymptotic entropy density: 2.384531  ]

[Fitted entropy density: 2.19232  ]

[LZ76 Excess entropy: 8.06641  ]

[LZ76 Multi information: 1.29857  ]

[Input file: ./shakespeare/proc_cut/1594:King_Henry_VI,_First_Part.txt.proc.cut ]

[Length: 22736  ]

[Density: 1  ]

[LZ76: 4009  ]

[Shannon Entropy Over Factor sizes: 3.13451  ]

[MaxPhraseSize: 33  ]

[AveragePhraseSize: 5.67124  ]

[Asymptotic entropy density: 2.552581  ]

[Fitted entropy density: 2.44448  ]

[LZ76 Excess entropy: 7.0702  ]

[LZ76 Multi information: 1.15407  ]

[Input file: ./shakespeare/proc_cut/1594:King_Henry_VI,_Second_Part.txt.proc.cut ]

[Length: 22736  ]

[Density: 1  ]

[LZ76: 3859  ]

[Shannon Entropy Over Factor sizes: 3.22862  ]

[MaxPhraseSize: 38  ]

[AveragePhraseSize: 5.89168  ]

[Asymptotic entropy density: 2.457098  ]

[Fitted entropy density: 2.31924  ]

[LZ76 Excess entropy: 7.80415  ]

[LZ76 Multi information: 1.26738  ]

[Input file: ./shakespeare/proc_cut/1594:King_Henry_VI,_Third_Part.txt.proc.cut ]

[Length: 22736  ]

[Density: 1  ]

[LZ76: 3742  ]

[Shannon Entropy Over Factor sizes: 3.35127  ]

[MaxPhraseSize: 30  ]

[AveragePhraseSize: 6.0759  ]

[Asymptotic entropy density: 2.382621  ]

[Fitted entropy density: 2.43773  ]

[LZ76 Excess entropy: 8.25165  ]

[LZ76 Multi information: 1.32021  ]

[Input file: ./shakespeare/proc_cut/1594:King_Richard_III.txt.proc.cut ]

[Length: 22735  ]

[Density: 1  ]

[LZ76: 3907  ]

[Shannon Entropy Over Factor sizes: 3.21467  ]

[MaxPhraseSize: 31  ]

[AveragePhraseSize: 5.81904  ]

[Asymptotic entropy density: 2.487115  ]

[Fitted entropy density: 2.40906  ]

[LZ76 Excess entropy: 7.56065  ]

[LZ76 Multi information: 1.22987  ]

[Input file: ./shakespeare/proc_cut/1594:The_First_Part_of_King_Henry_the_Sixth.txt.proc.cut ]

[Length: 22736  ]

[Density: 1  ]

[LZ76: 4002  ]

[Shannon Entropy Over Factor sizes: 3.13837  ]

[MaxPhraseSize: 35  ]

[AveragePhraseSize: 5.68116  ]

[Asymptotic entropy density: 2.548126  ]

[Fitted entropy density: 2.43923  ]

[LZ76 Excess entropy: 7.06448  ]

[LZ76 Multi information: 1.15535  ]

[Input file: ./shakespeare/proc_cut/1594:The_Rape_of_Lucrece.txt.proc.cut ]

[Length: 22736  ]

[Density: 1  ]

[LZ76: 4143  ]

[Shannon Entropy Over Factor sizes: 2.98571  ]

[MaxPhraseSize: 17  ]

[AveragePhraseSize: 5.48781  ]

[Asymptotic entropy density: 2.637880  ]

[Fitted entropy density: 2.57058  ]

[LZ76 Excess entropy: 6.2395  ]

[LZ76 Multi information: 1.04777  ]

[Input file: ./shakespeare/proc_cut/1594:THE_SECOND_PART_OF_KING_HENRY_THE_SIXTH.txt.proc.cut ]

[Length: 22735  ]

[Density: 1  ]

[LZ76: 3833  ]

[Shannon Entropy Over Factor sizes: 3.25535  ]

[MaxPhraseSize: 38  ]

[AveragePhraseSize: 5.93139  ]

[Asymptotic entropy density: 2.440645  ]

[Fitted entropy density: 2.30716  ]

[LZ76 Excess entropy: 7.98143  ]

[LZ76 Multi information: 1.29417  ]

[Input file: ./shakespeare/proc_cut/1594:THE_THIRD_PART_OF_KING_HENRY_THE_SIXTH.txt.proc.cut ]

[Length: 22735  ]

[Density: 1  ]

[LZ76: 3743  ]

[Shannon Entropy Over Factor sizes: 3.34962  ]

[MaxPhraseSize: 30  ]

[AveragePhraseSize: 6.074  ]

[Asymptotic entropy density: 2.383352  ]

[Fitted entropy density: 2.4231  ]

[LZ76 Excess entropy: 8.22269  ]

[LZ76 Multi information: 1.32854  ]

[Input file: ./shakespeare/proc_cut/1595:King_Richard_the_Second.txt.proc.cut ]

[Length: 22736  ]

[Density: 1  ]

[LZ76: 3907  ]

[Shannon Entropy Over Factor sizes: 3.17916  ]

[MaxPhraseSize: 43  ]

[AveragePhraseSize: 5.8193  ]

[Asymptotic entropy density: 2.487016  ]

[Fitted entropy density: 2.48061  ]

[LZ76 Excess entropy: 7.66156  ]

[LZ76 Multi information: 1.22919  ]

[Input file: ./shakespeare/proc_cut/1595:Loves_Labours_lost.txt.proc.cut ]

[Length: 22736  ]

[Density: 1  ]

[LZ76: 3978  ]

[Shannon Entropy Over Factor sizes: 3.1083  ]

[MaxPhraseSize: 38  ]

[AveragePhraseSize: 5.71543  ]

[Asymptotic entropy density: 2.532848  ]

[Fitted entropy density: 2.54074  ]

[LZ76 Excess entropy: 6.91043  ]

[LZ76 Multi information: 1.13498  ]

[Input file: ./shakespeare/proc_cut/1595:The_life_and_death_of_King_Richard_the_Second.txt.proc.cut ]

[Length: 22736  ]

[Density: 1  ]

[LZ76: 3973  ]

[Shannon Entropy Over Factor sizes: 3.12468  ]

[MaxPhraseSize: 44  ]

[AveragePhraseSize: 5.72263  ]

[Asymptotic entropy density: 2.529665  ]

[Fitted entropy density: 2.51931  ]

[LZ76 Excess entropy: 7.10585  ]

[LZ76 Multi information: 1.14325  ]

[Input file: ./shakespeare/proc_cut/1596:A_Midsummer_Nights_Dream.txt.proc.cut ]

[Length: 22736  ]

[Density: 1  ]

[LZ76: 4021  ]

[Shannon Entropy Over Factor sizes: 3.11339  ]

[MaxPhraseSize: 33  ]

[AveragePhraseSize: 5.65431  ]

[Asymptotic entropy density: 2.560220  ]

[Fitted entropy density: 2.63775  ]

[LZ76 Excess entropy: 6.99636  ]

[LZ76 Multi information: 1.13689  ]

[Input file: ./shakespeare/proc_cut/1596:The_First_Part_of_King_Henry_the_Fourth.txt.proc.cut ]

[Length: 22736  ]

[Density: 1  ]

[LZ76: 4033  ]

[Shannon Entropy Over Factor sizes: 3.08339  ]

[MaxPhraseSize: 35  ]

[AveragePhraseSize: 5.63749  ]

[Asymptotic entropy density: 2.567859  ]

[Fitted entropy density: 2.50246  ]

[LZ76 Excess entropy: 6.86969  ]

[LZ76 Multi information: 1.12606  ]

[Input file: ./shakespeare/proc_cut/1597:Romeo_and_Juliet.txt.proc.cut ]

[Length: 22736  ]

[Density: 1  ]

[LZ76: 3961  ]

[Shannon Entropy Over Factor sizes: 3.13294  ]

[MaxPhraseSize: 50  ]

[AveragePhraseSize: 5.73996  ]

[Asymptotic entropy density: 2.522027  ]

[Fitted entropy density: 2.53664  ]

[LZ76 Excess entropy: 7.1816  ]

[LZ76 Multi information: 1.16235  ]

[Input file: ./shakespeare/proc_cut/1597:The_life_and_death_of_King_John.txt.proc.cut ]

[Length: 22736  ]

[Density: 1  ]

[LZ76: 3960  ]

[Shannon Entropy Over Factor sizes: 3.15318  ]

[MaxPhraseSize: 29  ]

[AveragePhraseSize: 5.74141  ]

[Asymptotic entropy density: 2.521390  ]

[Fitted entropy density: 2.43593  ]

[LZ76 Excess entropy: 7.01737  ]

[LZ76 Multi information: 1.1528  ]

[Input file: ./shakespeare/proc_cut/1597:The_Merchant_of_Venice.txt.proc.cut ]

[Length: 22736  ]

[Density: 1  ]

[LZ76: 3939  ]

[Shannon Entropy Over Factor sizes: 3.17274  ]

[MaxPhraseSize: 32  ]

[AveragePhraseSize: 5.77202  ]

[Asymptotic entropy density: 2.508023  ]

[Fitted entropy density: 2.43134  ]

[LZ76 Excess entropy: 7.25226  ]

[LZ76 Multi information: 1.17572  ]

[Input file: ./shakespeare/proc_cut/1597:The_Second_Part_of_King_Henry_IV.txt.proc.cut ]

[Length: 22736  ]

[Density: 1  ]

[LZ76: 3885  ]

[Shannon Entropy Over Factor sizes: 3.20242  ]

[MaxPhraseSize: 49  ]

[AveragePhraseSize: 5.85225  ]

[Asymptotic entropy density: 2.473649  ]

[Fitted entropy density: 2.38438  ]

[LZ76 Excess entropy: 7.603  ]

[LZ76 Multi information: 1.22346  ]

[Input file: ./shakespeare/proc_cut/1598:King_Henry_the_Fifth.txt.proc.cut ]

[Length: 22735  ]

[Density: 1  ]

[LZ76: 3976  ]

[Shannon Entropy Over Factor sizes: 3.16489  ]

[MaxPhraseSize: 31  ]

[AveragePhraseSize: 5.71806  ]

[Asymptotic entropy density: 2.531675  ]

[Fitted entropy density: 2.41856  ]

[LZ76 Excess entropy: 7.20544  ]

[LZ76 Multi information: 1.17449  ]

[Input file: ./shakespeare/proc_cut/1598:Much_Ado_About_Nothing.txt.proc.cut ]

[Length: 22736  ]

[Density: 1  ]

[LZ76: 3870  ]

[Shannon Entropy Over Factor sizes: 3.21466  ]

[MaxPhraseSize: 37  ]

[AveragePhraseSize: 5.87494  ]

[Asymptotic entropy density: 2.463464  ]

[Fitted entropy density: 2.34209  ]

[LZ76 Excess entropy: 7.43495  ]

[LZ76 Multi information: 1.22218  ]

[Input file: ./shakespeare/proc_cut/1598:The_Life_of_King_Henry_the_Fifth.txt.proc.cut ]

[Length: 22736  ]

[Density: 1  ]

[LZ76: 4008  ]

[Shannon Entropy Over Factor sizes: 3.13978  ]

[MaxPhraseSize: 68  ]

[AveragePhraseSize: 5.67265  ]

[Asymptotic entropy density: 2.551308  ]

[Fitted entropy density: 2.50891  ]

[LZ76 Excess entropy: 7.10585  ]

[LZ76 Multi information: 1.14834  ]

[Input file: ./shakespeare/proc_cut/1598:The_Taming_of_the_Shrew.txt.proc.cut ]

[Length: 22736  ]

[Density: 1  ]

[LZ76: 4014  ]

[Shannon Entropy Over Factor sizes: 3.07075  ]

[MaxPhraseSize: 23  ]

[AveragePhraseSize: 5.66418  ]

[Asymptotic entropy density: 2.555764  ]

[Fitted entropy density: 2.41454  ]

[LZ76 Excess entropy: 6.72774  ]

[LZ76 Multi information: 1.09997  ]

[Input file: ./shakespeare/proc_cut/1599:Julius_Caesar.txt.proc.cut ]

[Length: 22736  ]

[Density: 1  ]

[LZ76: 3826  ]

[Shannon Entropy Over Factor sizes: 3.20276  ]

[MaxPhraseSize: 437  ]

[AveragePhraseSize: 5.9425  ]

[Asymptotic entropy density: 2.435455  ]

[Fitted entropy density: 2.47041  ]

[LZ76 Excess entropy: 7.65647  ]

[LZ76 Multi information: 1.23046  ]

[Input file: ./shakespeare/proc_cut/1600:As_You_Like_It.txt.proc.cut ]

[Length: 22736  ]

[Density: 1  ]

[LZ76: 3764  ]

[Shannon Entropy Over Factor sizes: 3.29762  ]

[MaxPhraseSize: 40  ]

[AveragePhraseSize: 6.04038  ]

[Asymptotic entropy density: 2.396626  ]

[Fitted entropy density: 2.25856  ]

[LZ76 Excess entropy: 7.95183  ]

[LZ76 Multi information: 1.26738  ]

[Input file: ./shakespeare/proc_cut/1601:The_Merry_Wives_of_Windsor.txt.proc.cut ]

[Length: 22736  ]

[Density: 1  ]

[LZ76: 3687  ]

[Shannon Entropy Over Factor sizes: 3.38984  ]

[MaxPhraseSize: 31  ]

[AveragePhraseSize: 6.16653  ]

[Asymptotic entropy density: 2.347611  ]

[Fitted entropy density: 2.28399  ]

[LZ76 Excess entropy: 8.62976  ]

[LZ76 Multi information: 1.35713  ]

[Input file: ./shakespeare/proc_cut/1601:The_Tragedie_of_Hamlet.txt.proc.cut ]

[Length: 22736  ]

[Density: 1  ]

[LZ76: 3983  ]

[Shannon Entropy Over Factor sizes: 3.12472  ]

[MaxPhraseSize: 24  ]

[AveragePhraseSize: 5.70826  ]

[Asymptotic entropy density: 2.536031  ]

[Fitted entropy density: 2.54807  ]

[LZ76 Excess entropy: 6.95881  ]

[LZ76 Multi information: 1.12097  ]

[Input file: ./shakespeare/proc_cut/1601:Twelfe_Night,_Or_what_you_will.txt.proc.cut ]

[Length: 22736  ]

[Density: 1  ]

[LZ76: 4008  ]

[Shannon Entropy Over Factor sizes: 3.08628  ]

[MaxPhraseSize: 29  ]

[AveragePhraseSize: 5.67265  ]

[Asymptotic entropy density: 2.551308  ]

[Fitted entropy density: 2.49588  ]

[LZ76 Excess entropy: 6.69018  ]

[LZ76 Multi information: 1.10315  ]

[Input file: ./shakespeare/proc_cut/1602:The_History_of_Troilus_and_Cressida.txt.proc.cut ]

[Length: 22736  ]

[Density: 1  ]

[LZ76: 3819  ]

[Shannon Entropy Over Factor sizes: 3.28029  ]

[MaxPhraseSize: 48  ]

[AveragePhraseSize: 5.95339  ]

[Asymptotic entropy density: 2.431636  ]

[Fitted entropy density: 2.76848  ]

[LZ76 Excess entropy: 7.68384  ]

[LZ76 Multi information: 1.24064  ]

[Input file: ./shakespeare/proc_cut/1603:Alls_Well,_that_Ends_Well.txt.proc.cut ]

[Length: 22736  ]

[Density: 1  ]

[LZ76: 4021  ]

[Shannon Entropy Over Factor sizes: 3.06423  ]

[MaxPhraseSize: 29  ]

[AveragePhraseSize: 5.65431  ]

[Asymptotic entropy density: 2.560220  ]

[Fitted entropy density: 2.41842  ]

[LZ76 Excess entropy: 6.63417  ]

[LZ76 Multi information: 1.10633  ]

[Input file: ./shakespeare/proc_cut/1603:The_Tragedy_of_Othello,_Moor_of_Venice.txt.proc.cut ]

[Length: 22735  ]

[Density: 1  ]

[LZ76: 4008  ]

[Shannon Entropy Over Factor sizes: 3.13018  ]

[MaxPhraseSize: 24  ]

[AveragePhraseSize: 5.67241  ]

[Asymptotic entropy density: 2.552046  ]

[Fitted entropy density: 2.50141  ]

[LZ76 Excess entropy: 6.91771  ]

[LZ76 Multi information: 1.1382  ]

[Input file: ./shakespeare/proc_cut/1604:Measure_For_Measure.txt.proc.cut ]

[Length: 22736  ]

[Density: 1  ]

[LZ76: 3987  ]

[Shannon Entropy Over Factor sizes: 3.09595  ]

[MaxPhraseSize: 31  ]

[AveragePhraseSize: 5.70253  ]

[Asymptotic entropy density: 2.538577  ]

[Fitted entropy density: 2.36908  ]

[LZ76 Excess entropy: 6.87224  ]

[LZ76 Multi information: 1.11906  ]

[Input file: ./shakespeare/proc_cut/1606:The_Tragedie_of_Anthonie,_and_Cleopatra.txt.proc.cut ]

[Length: 22736  ]

[Density: 1  ]

[LZ76: 4040  ]

[Shannon Entropy Over Factor sizes: 3.05898  ]

[MaxPhraseSize: 34  ]

[AveragePhraseSize: 5.62772  ]

[Asymptotic entropy density: 2.572315  ]

[Fitted entropy density: 2.48581  ]

[LZ76 Excess entropy: 6.60488  ]

[LZ76 Multi information: 1.08978  ]

[Input file: ./shakespeare/proc_cut/1606:The_Tragedie_of_King_Lear.txt.proc.cut ]

[Length: 22736  ]

[Density: 1  ]

[LZ76: 3995  ]

[Shannon Entropy Over Factor sizes: 3.11224  ]

[MaxPhraseSize: 42  ]

[AveragePhraseSize: 5.69111  ]

[Asymptotic entropy density: 2.543670  ]

[Fitted entropy density: 2.50073  ]

[LZ76 Excess entropy: 6.82577  ]

[LZ76 Multi information: 1.12224  ]

[Input file: ./shakespeare/proc_cut/1607:Pericles.txt.proc.cut ]

[Length: 22736  ]

[Density: 1  ]

[LZ76: 3997  ]

[Shannon Entropy Over Factor sizes: 3.09181  ]

[MaxPhraseSize: 26  ]

[AveragePhraseSize: 5.68827  ]

[Asymptotic entropy density: 2.544943  ]

[Fitted entropy density: 2.46347  ]

[LZ76 Excess entropy: 6.91234  ]

[LZ76 Multi information: 1.14834  ]

[Input file: ./shakespeare/proc_cut/1608:The_Life_of_Timon_of_Athens.txt.proc.cut ]

[Length: 22736  ]

[Density: 1  ]

[LZ76: 3843  ]

[Shannon Entropy Over Factor sizes: 3.23229  ]

[MaxPhraseSize: 26  ]

[AveragePhraseSize: 5.91621  ]

[Asymptotic entropy density: 2.446277  ]

[Fitted entropy density: 2.35365  ]

[LZ76 Excess entropy: 7.59854  ]

[LZ76 Multi information: 1.23937  ]

[Input file: ./shakespeare/proc_cut/1608:The_Tragedy_of_Coriolanus.txt.proc.cut ]

[Length: 22736  ]

[Density: 1  ]

[LZ76: 3881  ]

[Shannon Entropy Over Factor sizes: 3.21926  ]

[MaxPhraseSize: 32  ]

[AveragePhraseSize: 5.85828  ]

[Asymptotic entropy density: 2.471102  ]

[Fitted entropy density: 2.3516  ]

[LZ76 Excess entropy: 7.57754  ]

[LZ76 Multi information: 1.22091  ]

[Input file: ./shakespeare/proc_cut/1609:Sonnets.txt.proc.cut ]

[Length: 22736  ]

[Density: 1  ]

[LZ76: 4070  ]

[Shannon Entropy Over Factor sizes: 3.05097  ]

[MaxPhraseSize: 18  ]

[AveragePhraseSize: 5.58624  ]

[Asymptotic entropy density: 2.591411  ]

[Fitted entropy density: 2.60339  ]

[LZ76 Excess entropy: 6.49922  ]

[LZ76 Multi information: 1.09997  ]

[Input file: ./shakespeare/proc_cut/1610:Cymbeline.txt.proc.cut ]

[Length: 22736  ]

[Density: 1  ]

[LZ76: 3905  ]

[Shannon Entropy Over Factor sizes: 3.19503  ]

[MaxPhraseSize: 35  ]

[AveragePhraseSize: 5.82228  ]

[Asymptotic entropy density: 2.486380  ]

[Fitted entropy density: 2.41054  ]

[LZ76 Excess entropy: 7.45214  ]

[LZ76 Multi information: 1.21264  ]

[Input file: ./shakespeare/proc_cut/1611:The_Winters_Tale.txt.proc.cut ]

[Length: 22735  ]

[Density: 1  ]

[LZ76: 3990  ]

[Shannon Entropy Over Factor sizes: 3.12064  ]

[MaxPhraseSize: 38  ]

[AveragePhraseSize: 5.69799  ]

[Asymptotic entropy density: 2.540587  ]

[Fitted entropy density: 2.43727  ]

[LZ76 Excess entropy: 6.97372  ]

[LZ76 Multi information: 1.15475  ]

[Input file: ./shakespeare/proc_cut/1612:The_Tempest.txt.proc.cut ]

[Length: 22736  ]

[Density: 1  ]

[LZ76: 3772  ]

[Shannon Entropy Over Factor sizes: 3.29513  ]

[MaxPhraseSize: 32  ]

[AveragePhraseSize: 6.02757  ]

[Asymptotic entropy density: 2.401718  ]

[Fitted entropy density: 2.28999  ]

[LZ76 Excess entropy: 8.09633  ]

[LZ76 Multi information: 1.28711  ]

[Input file: ./shakespeare/proc_cut/1613:The_Life_of_Henry_VIII.txt.proc.cut ]

[Length: 22735  ]

[Density: 1  ]

[LZ76: 4018  ]

[Shannon Entropy Over Factor sizes: 3.11908  ]

[MaxPhraseSize: 42  ]

[AveragePhraseSize: 5.65829  ]

[Asymptotic entropy density: 2.557775  ]

[Fitted entropy density: 2.43732  ]

[LZ76 Excess entropy: 6.95017  ]

[LZ76 Multi information: 1.14521  ]

[Input file: ./shakespeare/proc_cut/A_FAIRY_TALE..txt.proc.cut ]

[Length: 22736  ]

[Density: 1  ]

[LZ76: 3918  ]

[Shannon Entropy Over Factor sizes: 3.1746  ]

[MaxPhraseSize: 68  ]

[AveragePhraseSize: 5.80296  ]

[Asymptotic entropy density: 2.494655  ]

[Fitted entropy density: 2.44144  ]

[LZ76 Excess entropy: 7.49542  ]

[LZ76 Multi information: 1.21773  ]
