# Supplementary material for: Complexity-entropy analysis at different levels of organisation in written language
Source: PLoS One. 2019 May 8;14(5):e0214863. doi: 10.1371/journal.pone.0214863 (PMC6505741; doi:10.1371/journal.pone.0214863)
Supplement: S2 Dataset — (LZ76) [file pone.0214863.s008.lz76]

[Input file: ./Doyle/proc_cut/A_Duet,_with_an_Occasional_Chorus.txt.proc.cut ]

[Length: 22736  ]

[Density: 1  ]

[LZ76: 3683  ]

[Shannon Entropy Over Factor sizes: 3.36852  ]

[MaxPhraseSize: 31  ]

[AveragePhraseSize: 6.17323  ]

[Asymptotic entropy density: 2.345065  ]

[Fitted entropy density: 2.22637  ]

[LZ76 Excess entropy: 8.36432  ]

[LZ76 Multi information: 1.34631  ]

[Input file: ./Doyle/proc_cut/A_Study_in_Scarlet.txt.proc.cut ]

[Length: 22736  ]

[Density: 1  ]

[LZ76: 4018  ]

[Shannon Entropy Over Factor sizes: 3.16458  ]

[MaxPhraseSize: 24  ]

[AveragePhraseSize: 5.65854  ]

[Asymptotic entropy density: 2.558310  ]

[Fitted entropy density: 2.39717  ]

[LZ76 Excess entropy: 7.11413  ]

[LZ76 Multi information: 1.14198  ]

[Input file: ./Doyle/proc_cut/Beyond_the_City.txt.proc.cut ]

[Length: 22736  ]

[Density: 1  ]

[LZ76: 3995  ]

[Shannon Entropy Over Factor sizes: 3.15105  ]

[MaxPhraseSize: 29  ]

[AveragePhraseSize: 5.69111  ]

[Asymptotic entropy density: 2.543670  ]

[Fitted entropy density: 2.42272  ]

[LZ76 Excess entropy: 7.14214  ]

[LZ76 Multi information: 1.15025  ]

[Input file: ./Doyle/proc_cut/Danger_and_Other_Stories.txt.proc.cut ]

[Length: 22736  ]

[Density: 1  ]

[LZ76: 3859  ]

[Shannon Entropy Over Factor sizes: 3.26377  ]

[MaxPhraseSize: 29  ]

[AveragePhraseSize: 5.89168  ]

[Asymptotic entropy density: 2.457098  ]

[Fitted entropy density: 2.3173  ]

[LZ76 Excess entropy: 7.77169  ]

[LZ76 Multi information: 1.24192  ]

[Input file: ./Doyle/proc_cut/Micah_Clarke.txt.proc.cut ]

[Length: 22736  ]

[Density: 1  ]

[LZ76: 4000  ]

[Shannon Entropy Over Factor sizes: 3.12437  ]

[MaxPhraseSize: 24  ]

[AveragePhraseSize: 5.684  ]

[Asymptotic entropy density: 2.546852  ]

[Fitted entropy density: 2.46189  ]

[LZ76 Excess entropy: 6.88433  ]

[LZ76 Multi information: 1.13816  ]

[Input file: ./Doyle/proc_cut/Round_the_Fire_Stories.txt.proc.cut ]

[Length: 22736  ]

[Density: 1  ]

[LZ76: 3925  ]

[Shannon Entropy Over Factor sizes: 3.19069  ]

[MaxPhraseSize: 29  ]

[AveragePhraseSize: 5.79261  ]

[Asymptotic entropy density: 2.499111  ]

[Fitted entropy density: 2.34497  ]

[LZ76 Excess entropy: 7.38975  ]

[LZ76 Multi information: 1.20118  ]

[Input file: ./Doyle/proc_cut/Sir_Nigel.txt.proc.cut ]

[Length: 22736  ]

[Density: 1  ]

[LZ76: 3907  ]

[Shannon Entropy Over Factor sizes: 3.22544  ]

[MaxPhraseSize: 25  ]

[AveragePhraseSize: 5.8193  ]

[Asymptotic entropy density: 2.487016  ]

[Fitted entropy density: 2.41234  ]

[LZ76 Excess entropy: 7.18669  ]

[LZ76 Multi information: 1.1929  ]

[Input file: ./Doyle/proc_cut/Tales_of_Terror_and_Mystery.txt.proc.cut ]

[Length: 22736  ]

[Density: 1  ]

[LZ76: 3976  ]

[Shannon Entropy Over Factor sizes: 3.18976  ]

[MaxPhraseSize: 33  ]

[AveragePhraseSize: 5.71831  ]

[Asymptotic entropy density: 2.530939  ]

[Fitted entropy density: 2.40385  ]

[LZ76 Excess entropy: 7.19179  ]

[LZ76 Multi information: 1.1719  ]

[Input file: ./Doyle/proc_cut/The_Adventure_of_the_Bruce-Partington_Plans.txt.proc.cut ]

[Length: 22736  ]

[Density: 1  ]

[LZ76: 3866  ]

[Shannon Entropy Over Factor sizes: 3.26469  ]

[MaxPhraseSize: 41  ]

[AveragePhraseSize: 5.88101  ]

[Asymptotic entropy density: 2.461554  ]

[Fitted entropy density: 2.25821  ]

[LZ76 Excess entropy: 7.69148  ]

[LZ76 Multi information: 1.23746  ]

[Input file: ./Doyle/proc_cut/The_Adventure_of_the_Devils_Foot.txt.proc.cut ]

[Length: 22736  ]

[Density: 1  ]

[LZ76: 3906  ]

[Shannon Entropy Over Factor sizes: 3.21844  ]

[MaxPhraseSize: 28  ]

[AveragePhraseSize: 5.82079  ]

[Asymptotic entropy density: 2.487016  ]

[Fitted entropy density: 2.38223  ]

[LZ76 Excess entropy: 7.44959  ]

[LZ76 Multi information: 1.212  ]

[Input file: ./Doyle/proc_cut/The_Adventure_of_the_Dying_Detective.txt.proc.cut ]

[Length: 22736  ]

[Density: 1  ]

[LZ76: 3936  ]

[Shannon Entropy Over Factor sizes: 3.17996  ]

[MaxPhraseSize: 24  ]

[AveragePhraseSize: 5.77642  ]

[Asymptotic entropy density: 2.506113  ]

[Fitted entropy density: 2.31696  ]

[LZ76 Excess entropy: 7.34647  ]

[LZ76 Multi information: 1.19036  ]

[Input file: ./Doyle/proc_cut/The_Adventure_of_the_Red_Circle.txt.proc.cut ]

[Length: 22736  ]

[Density: 1  ]

[LZ76: 3908  ]

[Shannon Entropy Over Factor sizes: 3.20922  ]

[MaxPhraseSize: 41  ]

[AveragePhraseSize: 5.81781  ]

[Asymptotic entropy density: 2.487653  ]

[Fitted entropy density: 2.42384  ]

[LZ76 Excess entropy: 7.33437  ]

[LZ76 Multi information: 1.17762  ]

[Input file: ./Doyle/proc_cut/The_Adventure_of_Wisteria_Lodge.txt.proc.cut ]

[Length: 22736  ]

[Density: 1  ]

[LZ76: 3891  ]

[Shannon Entropy Over Factor sizes: 3.2398  ]

[MaxPhraseSize: 51  ]

[AveragePhraseSize: 5.84323  ]

[Asymptotic entropy density: 2.477468  ]

[Fitted entropy density: 2.26708  ]

[LZ76 Excess entropy: 7.5559  ]

[LZ76 Multi information: 1.21391  ]

[Input file: ./Doyle/proc_cut/The_Adventures_of_Gerard.txt.proc.cut ]

[Length: 22736  ]

[Density: 1  ]

[LZ76: 3809  ]

[Shannon Entropy Over Factor sizes: 3.27764  ]

[MaxPhraseSize: 37  ]

[AveragePhraseSize: 5.96902  ]

[Asymptotic entropy density: 2.425271  ]

[Fitted entropy density: 2.3871  ]

[LZ76 Excess entropy: 7.57499  ]

[LZ76 Multi information: 1.24128  ]

[Input file: ./Doyle/proc_cut/The_Adventures_of_Sherlock_Holmes.txt.proc.cut ]

[Length: 22736  ]

[Density: 1  ]

[LZ76: 3996  ]

[Shannon Entropy Over Factor sizes: 3.16365  ]

[MaxPhraseSize: 52  ]

[AveragePhraseSize: 5.68969  ]

[Asymptotic entropy density: 2.544306  ]

[Fitted entropy density: 2.43663  ]

[LZ76 Excess entropy: 7.19051  ]

[LZ76 Multi information: 1.15789  ]

[Input file: ./Doyle/proc_cut/The_Captain_of_the_Polestar,_and_Other_Tales.txt.proc.cut ]

[Length: 22735  ]

[Density: 1  ]

[LZ76: 3902  ]

[Shannon Entropy Over Factor sizes: 3.22591  ]

[MaxPhraseSize: 36  ]

[AveragePhraseSize: 5.8265  ]

[Asymptotic entropy density: 2.484568  ]

[Fitted entropy density: 2.30601  ]

[LZ76 Excess entropy: 7.36522  ]

[LZ76 Multi information: 1.19613  ]

[Input file: ./Doyle/proc_cut/The_Coming_of_the_Fairies.txt.proc.cut ]

[Length: 22736  ]

[Density: 1  ]

[LZ76: 3820  ]

[Shannon Entropy Over Factor sizes: 3.29855  ]

[MaxPhraseSize: 36  ]

[AveragePhraseSize: 5.95183  ]

[Asymptotic entropy density: 2.432273  ]

[Fitted entropy density: 2.32751  ]

[LZ76 Excess entropy: 8.00785  ]

[LZ76 Multi information: 1.27247  ]

[Input file: ./Doyle/proc_cut/The_Dealings_of_Captain_Sharkey,_and_Other_Tales_of_Pirates.txt.proc.cut ]

[Length: 22735  ]

[Density: 1  ]

[LZ76: 3858  ]

[Shannon Entropy Over Factor sizes: 3.26193  ]

[MaxPhraseSize: 31  ]

[AveragePhraseSize: 5.89295  ]

[Asymptotic entropy density: 2.456559  ]

[Fitted entropy density: 2.31943  ]

[LZ76 Excess entropy: 7.52882  ]

[LZ76 Multi information: 1.23496  ]

[Input file: ./Doyle/proc_cut/The_Disappearance_of_Lady_Frances_Carfax.txt.proc.cut ]

[Length: 22736  ]

[Density: 1  ]

[LZ76: 3938  ]

[Shannon Entropy Over Factor sizes: 3.21469  ]

[MaxPhraseSize: 30  ]

[AveragePhraseSize: 5.77349  ]

[Asymptotic entropy density: 2.507386  ]

[Fitted entropy density: 2.48578  ]

[LZ76 Excess entropy: 7.28154  ]

[LZ76 Multi information: 1.17953  ]

[Input file: ./Doyle/proc_cut/The_Doings_of_Raffles_Haw.txt.proc.cut ]

[Length: 22736  ]

[Density: 1  ]

[LZ76: 4013  ]

[Shannon Entropy Over Factor sizes: 3.15141  ]

[MaxPhraseSize: 26  ]

[AveragePhraseSize: 5.66559  ]

[Asymptotic entropy density: 2.555128  ]

[Fitted entropy density: 2.48862  ]

[LZ76 Excess entropy: 6.94226  ]

[LZ76 Multi information: 1.1407  ]

[Input file: ./Doyle/proc_cut/The_Exploits_of_Brigadier_Gerard.txt.proc.cut ]

[Length: 22736  ]

[Density: 1  ]

[LZ76: 3910  ]

[Shannon Entropy Over Factor sizes: 3.20792  ]

[MaxPhraseSize: 25  ]

[AveragePhraseSize: 5.81483  ]

[Asymptotic entropy density: 2.489563  ]

[Fitted entropy density: 2.35015  ]

[LZ76 Excess entropy: 7.27263  ]

[LZ76 Multi information: 1.19418  ]

[Input file: ./Doyle/proc_cut/The_Firm_of_Girdlestone.txt.proc.cut ]

[Length: 22736  ]

[Density: 1  ]

[LZ76: 3992  ]

[Shannon Entropy Over Factor sizes: 3.16867  ]

[MaxPhraseSize: 54  ]

[AveragePhraseSize: 5.69539  ]

[Asymptotic entropy density: 2.541760  ]

[Fitted entropy density: 2.34032  ]

[LZ76 Excess entropy: 7.20388  ]

[LZ76 Multi information: 1.17381  ]

[Input file: ./Doyle/proc_cut/The_German_War.txt.proc.cut ]

[Length: 22736  ]

[Density: 1  ]

[LZ76: 3909  ]

[Shannon Entropy Over Factor sizes: 3.20532  ]

[MaxPhraseSize: 30  ]

[AveragePhraseSize: 5.81632  ]

[Asymptotic entropy density: 2.488926  ]

[Fitted entropy density: 2.34499  ]

[LZ76 Excess entropy: 7.3452  ]

[LZ76 Multi information: 1.20181  ]

[Input file: ./Doyle/proc_cut/The_Great_Boer_War.txt.proc.cut ]

[Length: 22736  ]

[Density: 1  ]

[LZ76: 3898  ]

[Shannon Entropy Over Factor sizes: 3.26048  ]

[MaxPhraseSize: 33  ]

[AveragePhraseSize: 5.83273  ]

[Asymptotic entropy density: 2.481924  ]

[Fitted entropy density: 2.26895  ]

[LZ76 Excess entropy: 7.44768  ]

[LZ76 Multi information: 1.22728  ]

[Input file: ./Doyle/proc_cut/The_Great_Keinplatz_Experiment_and_Other_Tales_of_Twilight_and_the_Unseen.txt.proc.cut ]

[Length: 22736  ]

[Density: 1  ]

[LZ76: 3971  ]

[Shannon Entropy Over Factor sizes: 3.18343  ]

[MaxPhraseSize: 25  ]

[AveragePhraseSize: 5.72551  ]

[Asymptotic entropy density: 2.528392  ]

[Fitted entropy density: 2.37155  ]

[LZ76 Excess entropy: 7.19879  ]

[LZ76 Multi information: 1.18208  ]

[Input file: ./Doyle/proc_cut/The_Great_Shadow_and_Other_Napoleonic_Tales.txt.proc.cut ]

[Length: 22736  ]

[Density: 1  ]

[LZ76: 3885  ]

[Shannon Entropy Over Factor sizes: 3.19971  ]

[MaxPhraseSize: 32  ]

[AveragePhraseSize: 5.85225  ]

[Asymptotic entropy density: 2.473649  ]

[Fitted entropy density: 2.3828  ]

[LZ76 Excess entropy: 7.04984  ]

[LZ76 Multi information: 1.18208  ]

[Input file: ./Doyle/proc_cut/The_Green_Flag,_and_Other_Stories_of_War_and_Sport.txt.proc.cut ]

[Length: 22735  ]

[Density: 1  ]

[LZ76: 3869  ]

[Shannon Entropy Over Factor sizes: 3.27798  ]

[MaxPhraseSize: 26  ]

[AveragePhraseSize: 5.8762  ]

[Asymptotic entropy density: 2.463561  ]

[Fitted entropy density: 2.32325  ]

[LZ76 Excess entropy: 7.5371  ]

[LZ76 Multi information: 1.24833  ]

[Input file: ./Doyle/proc_cut/The_Gully_of_Bluemansdyke,_and_Other_stories.txt.proc.cut ]

[Length: 22735  ]

[Density: 1  ]

[LZ76: 3986  ]

[Shannon Entropy Over Factor sizes: 3.18005  ]

[MaxPhraseSize: 28  ]

[AveragePhraseSize: 5.70371  ]

[Asymptotic entropy density: 2.538041  ]

[Fitted entropy density: 2.39192  ]

[LZ76 Excess entropy: 7.02592  ]

[LZ76 Multi information: 1.15539  ]

[Input file: ./Doyle/proc_cut/The_Hound_of_the_Baskervilles.txt.proc.cut ]

[Length: 22735  ]

[Density: 1  ]

[LZ76: 3870  ]

[Shannon Entropy Over Factor sizes: 3.24965  ]

[MaxPhraseSize: 35  ]

[AveragePhraseSize: 5.87468  ]

[Asymptotic entropy density: 2.464198  ]

[Fitted entropy density: 2.33246  ]

[LZ76 Excess entropy: 7.70961  ]

[LZ76 Multi information: 1.23878  ]

[Input file: ./Doyle/proc_cut/The_Last_Galley_Impressions_and_Tales.txt.proc.cut ]

[Length: 22736  ]

[Density: 1  ]

[LZ76: 3961  ]

[Shannon Entropy Over Factor sizes: 3.15213  ]

[MaxPhraseSize: 30  ]

[AveragePhraseSize: 5.73996  ]

[Asymptotic entropy density: 2.522027  ]

[Fitted entropy density: 2.38214  ]

[LZ76 Excess entropy: 7.0632  ]

[LZ76 Multi information: 1.17253  ]

[Input file: ./Doyle/proc_cut/The_Last_of_the_Legions_and_Other_Tales_of_Long_Ago.txt.proc.cut ]

[Length: 22735  ]

[Density: 1  ]

[LZ76: 3914  ]

[Shannon Entropy Over Factor sizes: 3.21191  ]

[MaxPhraseSize: 27  ]

[AveragePhraseSize: 5.80864  ]

[Asymptotic entropy density: 2.491571  ]

[Fitted entropy density: 2.4332  ]

[LZ76 Excess entropy: 7.14369  ]

[LZ76 Multi information: 1.19295  ]

[Input file: ./Doyle/proc_cut/The_Lost_World.txt.proc.cut ]

[Length: 22736  ]

[Density: 1  ]

[LZ76: 4001  ]

[Shannon Entropy Over Factor sizes: 3.12718  ]

[MaxPhraseSize: 50  ]

[AveragePhraseSize: 5.68258  ]

[Asymptotic entropy density: 2.547489  ]

[Fitted entropy density: 2.39212  ]

[LZ76 Excess entropy: 7.19688  ]

[LZ76 Multi information: 1.16426  ]

[Input file: ./Doyle/proc_cut/The_Man_from_Archangel,_and_Other_Tales_of_Adventure.txt.proc.cut ]

[Length: 22736  ]

[Density: 1  ]

[LZ76: 4024  ]

[Shannon Entropy Over Factor sizes: 3.14283  ]

[MaxPhraseSize: 47  ]

[AveragePhraseSize: 5.6501  ]

[Asymptotic entropy density: 2.562130  ]

[Fitted entropy density: 2.6078  ]

[LZ76 Excess entropy: 7.0091  ]

[LZ76 Multi information: 1.12988  ]

[Input file: ./Doyle/proc_cut/The_Memoirs_of_Sherlock_Holmes.txt.proc.cut ]

[Length: 22736  ]

[Density: 1  ]

[LZ76: 3811  ]

[Shannon Entropy Over Factor sizes: 3.30607  ]

[MaxPhraseSize: 43  ]

[AveragePhraseSize: 5.96589  ]

[Asymptotic entropy density: 2.426544  ]

[Fitted entropy density: 2.18234  ]

[LZ76 Excess entropy: 7.79651  ]

[LZ76 Multi information: 1.26611  ]

[Input file: ./Doyle/proc_cut/The_Mystery_of_Cloomber.txt.proc.cut ]

[Length: 22736  ]

[Density: 1  ]

[LZ76: 4017  ]

[Shannon Entropy Over Factor sizes: 3.17577  ]

[MaxPhraseSize: 30  ]

[AveragePhraseSize: 5.65995  ]

[Asymptotic entropy density: 2.557037  ]

[Fitted entropy density: 2.42723  ]

[LZ76 Excess entropy: 6.98936  ]

[LZ76 Multi information: 1.14198  ]

[Input file: ./Doyle/proc_cut/The_New_Revelation.txt.proc.cut ]

[Length: 22736  ]

[Density: 1  ]

[LZ76: 3812  ]

[Shannon Entropy Over Factor sizes: 3.30079  ]

[MaxPhraseSize: 25  ]

[AveragePhraseSize: 5.96432  ]

[Asymptotic entropy density: 2.427180  ]

[Fitted entropy density: 2.29442  ]

[LZ76 Excess entropy: 7.91237  ]

[LZ76 Multi information: 1.27438  ]

[Input file: ./Doyle/proc_cut/The_Poison_Belt.txt.proc.cut ]

[Length: 22736  ]

[Density: 1  ]

[LZ76: 3968  ]

[Shannon Entropy Over Factor sizes: 3.19648  ]

[MaxPhraseSize: 26  ]

[AveragePhraseSize: 5.72984  ]

[Asymptotic entropy density: 2.526483  ]

[Fitted entropy density: 2.35577  ]

[LZ76 Excess entropy: 7.29236  ]

[LZ76 Multi information: 1.17444  ]

[Input file: ./Doyle/proc_cut/The_Refugees.txt.proc.cut ]

[Length: 22736  ]

[Density: 1  ]

[LZ76: 3956  ]

[Shannon Entropy Over Factor sizes: 3.17455  ]

[MaxPhraseSize: 30  ]

[AveragePhraseSize: 5.74722  ]

[Asymptotic entropy density: 2.518844  ]

[Fitted entropy density: 2.34326  ]

[LZ76 Excess entropy: 7.1294  ]

[LZ76 Multi information: 1.16999  ]

[Input file: ./Doyle/proc_cut/The_Return_of_Sherlock_Holmes.txt.proc.cut ]

[Length: 22736  ]

[Density: 1  ]

[LZ76: 3901  ]

[Shannon Entropy Over Factor sizes: 3.2334  ]

[MaxPhraseSize: 37  ]

[AveragePhraseSize: 5.82825  ]

[Asymptotic entropy density: 2.483197  ]

[Fitted entropy density: 2.36479  ]

[LZ76 Excess entropy: 7.55144  ]

[LZ76 Multi information: 1.22537  ]

[Input file: ./Doyle/proc_cut/The_Sign_of_the_Four.txt.proc.cut ]

[Length: 22736  ]

[Density: 1  ]

[LZ76: 4005  ]

[Shannon Entropy Over Factor sizes: 3.17323  ]

[MaxPhraseSize: 21  ]

[AveragePhraseSize: 5.6769  ]

[Asymptotic entropy density: 2.550035  ]

[Fitted entropy density: 2.40954  ]

[LZ76 Excess entropy: 7.1084  ]

[LZ76 Multi information: 1.1528  ]

[Input file: ./Doyle/proc_cut/The_Tragedy_of_the_Korosko.txt.proc.cut ]

[Length: 22736  ]

[Density: 1  ]

[LZ76: 4055  ]

[Shannon Entropy Over Factor sizes: 3.11699  ]

[MaxPhraseSize: 31  ]

[AveragePhraseSize: 5.60691  ]

[Asymptotic entropy density: 2.581863  ]

[Fitted entropy density: 2.48497  ]

[LZ76 Excess entropy: 7.03456  ]

[LZ76 Multi information: 1.13752  ]

[Input file: ./Doyle/proc_cut/The_Valley_of_Fear.txt.proc.cut ]

[Length: 22736  ]

[Density: 1  ]

[LZ76: 3912  ]

[Shannon Entropy Over Factor sizes: 3.23072  ]

[MaxPhraseSize: 42  ]

[AveragePhraseSize: 5.81186  ]

[Asymptotic entropy density: 2.490199  ]

[Fitted entropy density: 2.39406  ]

[LZ76 Excess entropy: 7.58199  ]

[LZ76 Multi information: 1.21645  ]

[Input file: ./Doyle/proc_cut/The_Vital_Message.txt.proc.cut ]

[Length: 22736  ]

[Density: 1  ]

[LZ76: 3890  ]

[Shannon Entropy Over Factor sizes: 3.26442  ]

[MaxPhraseSize: 25  ]

[AveragePhraseSize: 5.84473  ]

[Asymptotic entropy density: 2.476195  ]

[Fitted entropy density: 2.36013  ]

[LZ76 Excess entropy: 7.54826  ]

[LZ76 Multi information: 1.22855  ]

[Input file: ./Doyle/proc_cut/The_Wanderings_of_a_Spiritualist.txt.proc.cut ]

[Length: 22736  ]

[Density: 1  ]

[LZ76: 3961  ]

[Shannon Entropy Over Factor sizes: 3.18346  ]

[MaxPhraseSize: 25  ]

[AveragePhraseSize: 5.73996  ]

[Asymptotic entropy density: 2.521390  ]

[Fitted entropy density: 2.46233  ]

[LZ76 Excess entropy: 7.22743  ]

[LZ76 Multi information: 1.17444  ]

[Input file: ./Doyle/proc_cut/The_War_in_South_Africa,_Its_Cause_and_Conduct.txt.proc.cut ]

[Length: 22736  ]

[Density: 1  ]

[LZ76: 3801  ]

[Shannon Entropy Over Factor sizes: 3.33025  ]

[MaxPhraseSize: 33  ]

[AveragePhraseSize: 5.98158  ]

[Asymptotic entropy density: 2.420178  ]

[Fitted entropy density: 2.17924  ]

[LZ76 Excess entropy: 7.87672  ]

[LZ76 Multi information: 1.27056  ]

[Input file: ./Doyle/proc_cut/The_White_Company.txt.proc.cut ]

[Length: 22736  ]

[Density: 1  ]

[LZ76: 3916  ]

[Shannon Entropy Over Factor sizes: 3.21228  ]

[MaxPhraseSize: 36  ]

[AveragePhraseSize: 5.80592  ]

[Asymptotic entropy density: 2.493382  ]

[Fitted entropy density: 2.50089  ]

[LZ76 Excess entropy: 7.30191  ]

[LZ76 Multi information: 1.19608  ]

[Input file: ./Doyle/proc_cut/Through_the_Magic_Door.txt.proc.cut ]

[Length: 22736  ]

[Density: 1  ]

[LZ76: 4064  ]

[Shannon Entropy Over Factor sizes: 3.09917  ]

[MaxPhraseSize: 22  ]

[AveragePhraseSize: 5.59449  ]

[Asymptotic entropy density: 2.587592  ]

[Fitted entropy density: 2.47099  ]

[LZ76 Excess entropy: 6.68955  ]

[LZ76 Multi information: 1.10888  ]
