# Supplementary material for: Complexity-entropy analysis at different levels of organisation in written language
Source: PLoS One. 2019 May 8;14(5):e0214863. doi: 10.1371/journal.pone.0214863 (PMC6505741; doi:10.1371/journal.pone.0214863)
Supplement: S3 Dataset — (LZ76) [file pone.0214863.s009.lz76]

[Input file: ./Abbott/proc_cut/Alexander_the_Great_Makers_of_History.txt.proc.cut ]

[Length: 22736  ]

[Density: 1  ]

[LZ76: 3623  ]

[Shannon Entropy Over Factor sizes: 3.45324  ]

[MaxPhraseSize: 52  ]

[AveragePhraseSize: 6.27546  ]

[Asymptotic entropy density: 2.306235  ]

[Fitted entropy density: 2.22149  ]

[LZ76 Excess entropy: 8.84683  ]

[LZ76 Multi information: 1.39214  ]

[Input file: ./Abbott/proc_cut/Bruno.txt.proc.cut ]

[Length: 22736  ]

[Density: 1  ]

[LZ76: 3583  ]

[Shannon Entropy Over Factor sizes: 3.44796  ]

[MaxPhraseSize: 43  ]

[AveragePhraseSize: 6.34552  ]

[Asymptotic entropy density: 2.280773  ]

[Fitted entropy density: 2.19908  ]

[LZ76 Excess entropy: 8.60812  ]

[LZ76 Multi information: 1.38323  ]

[Input file: ./Abbott/proc_cut/Caleb_in_the_Country.txt.proc.cut ]

[Length: 22736  ]

[Density: 1  ]

[LZ76: 3525  ]

[Shannon Entropy Over Factor sizes: 3.49338  ]

[MaxPhraseSize: 36  ]

[AveragePhraseSize: 6.44993  ]

[Asymptotic entropy density: 2.243853  ]

[Fitted entropy density: 2.13114  ]

[LZ76 Excess entropy: 8.85128  ]

[LZ76 Multi information: 1.43543  ]

[Input file: ./Abbott/proc_cut/Charles_I.txt.proc.cut ]

[Length: 22736  ]

[Density: 1  ]

[LZ76: 3694  ]

[Shannon Entropy Over Factor sizes: 3.39024  ]

[MaxPhraseSize: 40  ]

[AveragePhraseSize: 6.15485  ]

[Asymptotic entropy density: 2.352067  ]

[Fitted entropy density: 2.3006  ]

[LZ76 Excess entropy: 8.39933  ]

[LZ76 Multi information: 1.35331  ]

[Input file: ./Abbott/proc_cut/Cleopatra.txt.proc.cut ]

[Length: 22736  ]

[Density: 1  ]

[LZ76: 3521  ]

[Shannon Entropy Over Factor sizes: 3.51848  ]

[MaxPhraseSize: 33  ]

[AveragePhraseSize: 6.45726  ]

[Asymptotic entropy density: 2.241943  ]

[Fitted entropy density: 2.13211  ]

[LZ76 Excess entropy: 9.12755  ]

[LZ76 Multi information: 1.43352  ]

[Input file: ./Abbott/proc_cut/Cousin_Lucys_Conversations.txt.proc.cut ]

[Length: 22736  ]

[Density: 1  ]

[LZ76: 3352  ]

[Shannon Entropy Over Factor sizes: 3.60744  ]

[MaxPhraseSize: 56  ]

[AveragePhraseSize: 6.78282  ]

[Asymptotic entropy density: 2.134365  ]

[Fitted entropy density: 1.93662  ]

[LZ76 Excess entropy: 9.78702  ]

[LZ76 Multi information: 1.53346  ]

[Input file: ./Abbott/proc_cut/Cyrus_the_Great.txt.proc.cut ]

[Length: 22736  ]

[Density: 1  ]

[LZ76: 3627  ]

[Shannon Entropy Over Factor sizes: 3.44457  ]

[MaxPhraseSize: 37  ]

[AveragePhraseSize: 6.26854  ]

[Asymptotic entropy density: 2.309418  ]

[Fitted entropy density: 2.1783  ]

[LZ76 Excess entropy: 8.80545  ]

[LZ76 Multi information: 1.3896  ]

[Input file: ./Abbott/proc_cut/Darius_the_Great.txt.proc.cut ]

[Length: 22736  ]

[Density: 1  ]

[LZ76: 3710  ]

[Shannon Entropy Over Factor sizes: 3.37396  ]

[MaxPhraseSize: 33  ]

[AveragePhraseSize: 6.1283  ]

[Asymptotic entropy density: 2.362252  ]

[Fitted entropy density: 2.23928  ]

[LZ76 Excess entropy: 8.34522  ]

[LZ76 Multi information: 1.35204  ]

[Input file: ./Abbott/proc_cut/Genghis_Khan,_Makers_of_History_Series.txt.proc.cut ]

[Length: 22736  ]

[Density: 1  ]

[LZ76: 3588  ]

[Shannon Entropy Over Factor sizes: 3.4672  ]

[MaxPhraseSize: 54  ]

[AveragePhraseSize: 6.33668  ]

[Asymptotic entropy density: 2.284592  ]

[Fitted entropy density: 2.24238  ]

[LZ76 Excess entropy: 8.85828  ]

[LZ76 Multi information: 1.40997  ]

[Input file: ./Abbott/proc_cut/Hannibal.txt.proc.cut ]

[Length: 22736  ]

[Density: 1  ]

[LZ76: 3601  ]

[Shannon Entropy Over Factor sizes: 3.46663  ]

[MaxPhraseSize: 33  ]

[AveragePhraseSize: 6.3138  ]

[Asymptotic entropy density: 2.292867  ]

[Fitted entropy density: 2.09534  ]

[LZ76 Excess entropy: 8.80418  ]

[LZ76 Multi information: 1.40869  ]

[Input file: ./Abbott/proc_cut/History_of_Cleopatra,_Queen_of_Egypt.txt.proc.cut ]

[Length: 22735  ]

[Density: 1  ]

[LZ76: 3564  ]

[Shannon Entropy Over Factor sizes: 3.47892  ]

[MaxPhraseSize: 33  ]

[AveragePhraseSize: 6.37907  ]

[Asymptotic entropy density: 2.269405  ]

[Fitted entropy density: 2.15322  ]

[LZ76 Excess entropy: 8.90956  ]

[LZ76 Multi information: 1.41703  ]

[Input file: ./Abbott/proc_cut/History_of_Julius_Caesar.txt.proc.cut ]

[Length: 22736  ]

[Density: 1  ]

[LZ76: 3766  ]

[Shannon Entropy Over Factor sizes: 3.33904  ]

[MaxPhraseSize: 30  ]

[AveragePhraseSize: 6.03717  ]

[Asymptotic entropy density: 2.397899  ]

[Fitted entropy density: 2.24688  ]

[LZ76 Excess entropy: 8.12497  ]

[LZ76 Multi information: 1.30748  ]

[Input file: ./Abbott/proc_cut/History_of_King_Charles_the_Second_of_England.txt.proc.cut ]

[Length: 22736  ]

[Density: 1  ]

[LZ76: 3744  ]

[Shannon Entropy Over Factor sizes: 3.36063  ]

[MaxPhraseSize: 36  ]

[AveragePhraseSize: 6.07265  ]

[Asymptotic entropy density: 2.383258  ]

[Fitted entropy density: 2.21135  ]

[LZ76 Excess entropy: 8.1097  ]

[LZ76 Multi information: 1.31066  ]

[Input file: ./Abbott/proc_cut/Jonas_on_a_Farm_in_Winter.txt.proc.cut ]

[Length: 22736  ]

[Density: 1  ]

[LZ76: 3524  ]

[Shannon Entropy Over Factor sizes: 3.49596  ]

[MaxPhraseSize: 31  ]

[AveragePhraseSize: 6.45176  ]

[Asymptotic entropy density: 2.243853  ]

[Fitted entropy density: 2.17497  ]

[LZ76 Excess entropy: 8.88757  ]

[LZ76 Multi information: 1.41888  ]

[Input file: ./Abbott/proc_cut/King_Alfred_of_England.txt.proc.cut ]

[Length: 22736  ]

[Density: 1  ]

[LZ76: 3829  ]

[Shannon Entropy Over Factor sizes: 3.27313  ]

[MaxPhraseSize: 25  ]

[AveragePhraseSize: 5.93784  ]

[Asymptotic entropy density: 2.438002  ]

[Fitted entropy density: 2.30458  ]

[LZ76 Excess entropy: 7.78442  ]

[LZ76 Multi information: 1.25337  ]

[Input file: ./Abbott/proc_cut/Marco_Pauls_Voyages_and_Travels_Vermont.txt.proc.cut ]

[Length: 22736  ]

[Density: 1  ]

[LZ76: 3517  ]

[Shannon Entropy Over Factor sizes: 3.49854  ]

[MaxPhraseSize: 37  ]

[AveragePhraseSize: 6.4646  ]

[Asymptotic entropy density: 2.239397  ]

[Fitted entropy density: 2.10214  ]

[LZ76 Excess entropy: 8.91876  ]

[LZ76 Multi information: 1.42079  ]

[Input file: ./Abbott/proc_cut/Margaret_of_Anjou.txt.proc.cut ]

[Length: 22736  ]

[Density: 1  ]

[LZ76: 3508  ]

[Shannon Entropy Over Factor sizes: 3.5137  ]

[MaxPhraseSize: 47  ]

[AveragePhraseSize: 6.48119  ]

[Asymptotic entropy density: 2.233668  ]

[Fitted entropy density: 2.16453  ]

[LZ76 Excess entropy: 9.31278  ]

[LZ76 Multi information: 1.45962  ]

[Input file: ./Abbott/proc_cut/Mary_Erskine.txt.proc.cut ]

[Length: 22736  ]

[Density: 1  ]

[LZ76: 3577  ]

[Shannon Entropy Over Factor sizes: 3.46555  ]

[MaxPhraseSize: 44  ]

[AveragePhraseSize: 6.35616  ]

[Asymptotic entropy density: 2.277590  ]

[Fitted entropy density: 2.14633  ]

[LZ76 Excess entropy: 8.84555  ]

[LZ76 Multi information: 1.41188  ]

[Input file: ./Abbott/proc_cut/Mary_Queen_of_Scots.txt.proc.cut ]

[Length: 22735  ]

[Density: 1  ]

[LZ76: 3534  ]

[Shannon Entropy Over Factor sizes: 3.503  ]

[MaxPhraseSize: 43  ]

[AveragePhraseSize: 6.43322  ]

[Asymptotic entropy density: 2.250307  ]

[Fitted entropy density: 2.11891  ]

[LZ76 Excess entropy: 8.95094  ]

[LZ76 Multi information: 1.41512  ]

[Input file: ./Abbott/proc_cut/Nero.txt.proc.cut ]

[Length: 22736  ]

[Density: 1  ]

[LZ76: 3725  ]

[Shannon Entropy Over Factor sizes: 3.36367  ]

[MaxPhraseSize: 34  ]

[AveragePhraseSize: 6.10362  ]

[Asymptotic entropy density: 2.371800  ]

[Fitted entropy density: 2.32289  ]

[LZ76 Excess entropy: 8.2822  ]

[LZ76 Multi information: 1.32849  ]

[Input file: ./Abbott/proc_cut/Peter_the_Great.txt.proc.cut ]

[Length: 22736  ]

[Density: 1  ]

[LZ76: 3566  ]

[Shannon Entropy Over Factor sizes: 3.49317  ]

[MaxPhraseSize: 32  ]

[AveragePhraseSize: 6.37577  ]

[Asymptotic entropy density: 2.270588  ]

[Fitted entropy density: 2.18953  ]

[LZ76 Excess entropy: 8.86592  ]

[LZ76 Multi information: 1.41506  ]

[Input file: ./Abbott/proc_cut/Pyrrhus.txt.proc.cut ]

[Length: 22736  ]

[Density: 1  ]

[LZ76: 3516  ]

[Shannon Entropy Over Factor sizes: 3.51567  ]

[MaxPhraseSize: 37  ]

[AveragePhraseSize: 6.46644  ]

[Asymptotic entropy density: 2.238760  ]

[Fitted entropy density: 2.021  ]

[LZ76 Excess entropy: 9.14919  ]

[LZ76 Multi information: 1.46662  ]

[Input file: ./Abbott/proc_cut/Queen_Elizabeth.txt.proc.cut ]

[Length: 22736  ]

[Density: 1  ]

[LZ76: 3784  ]

[Shannon Entropy Over Factor sizes: 3.32941  ]

[MaxPhraseSize: 35  ]

[AveragePhraseSize: 6.00846  ]

[Asymptotic entropy density: 2.409357  ]

[Fitted entropy density: 2.24896  ]

[LZ76 Excess entropy: 7.88945  ]

[LZ76 Multi information: 1.28648  ]

[Input file: ./Abbott/proc_cut/Richard_III.txt.proc.cut ]

[Length: 22735  ]

[Density: 1  ]

[LZ76: 3550  ]

[Shannon Entropy Over Factor sizes: 3.47432  ]

[MaxPhraseSize: 87  ]

[AveragePhraseSize: 6.40423  ]

[Asymptotic entropy density: 2.260493  ]

[Fitted entropy density: 2.05094  ]

[LZ76 Excess entropy: 9.04324  ]

[LZ76 Multi information: 1.43039  ]

[Input file: ./Abbott/proc_cut/Richard_II.txt.proc.cut ]

[Length: 22736  ]

[Density: 1  ]

[LZ76: 3660  ]

[Shannon Entropy Over Factor sizes: 3.41844  ]

[MaxPhraseSize: 33  ]

[AveragePhraseSize: 6.21202  ]

[Asymptotic entropy density: 2.330424  ]

[Fitted entropy density: 2.31601  ]

[LZ76 Excess entropy: 8.3535  ]

[LZ76 Multi information: 1.35268  ]

[Input file: ./Abbott/proc_cut/Richard_I.txt.proc.cut ]

[Length: 22736  ]

[Density: 1  ]

[LZ76: 3624  ]

[Shannon Entropy Over Factor sizes: 3.44561  ]

[MaxPhraseSize: 29  ]

[AveragePhraseSize: 6.27373  ]

[Asymptotic entropy density: 2.307508  ]

[Fitted entropy density: 2.16267  ]

[LZ76 Excess entropy: 8.48654  ]

[LZ76 Multi information: 1.36414  ]

[Input file: ./Abbott/proc_cut/Rollo_at_Play_Or,_Safe_Amusements.txt.proc.cut ]

[Length: 22736  ]

[Density: 1  ]

[LZ76: 3348  ]

[Shannon Entropy Over Factor sizes: 3.60376  ]

[MaxPhraseSize: 33  ]

[AveragePhraseSize: 6.79092  ]

[Asymptotic entropy density: 2.131819  ]

[Fitted entropy density: 2.01242  ]

[LZ76 Excess entropy: 9.51903  ]

[LZ76 Multi information: 1.52327  ]

[Input file: ./Abbott/proc_cut/Rollo_at_Work.txt.proc.cut ]

[Length: 22736  ]

[Density: 1  ]

[LZ76: 3373  ]

[Shannon Entropy Over Factor sizes: 3.58967  ]

[MaxPhraseSize: 33  ]

[AveragePhraseSize: 6.74059  ]

[Asymptotic entropy density: 2.147733  ]

[Fitted entropy density: 2.01734  ]

[LZ76 Excess entropy: 9.34716  ]

[LZ76 Multi information: 1.49654  ]

[Input file: ./Abbott/proc_cut/Rollo_in_Geneva.txt.proc.cut ]

[Length: 22736  ]

[Density: 1  ]

[LZ76: 3520  ]

[Shannon Entropy Over Factor sizes: 3.51987  ]

[MaxPhraseSize: 71  ]

[AveragePhraseSize: 6.45909  ]

[Asymptotic entropy density: 2.241306  ]

[Fitted entropy density: 2.21861  ]

[LZ76 Excess entropy: 9.1581  ]

[LZ76 Multi information: 1.43097  ]

[Input file: ./Abbott/proc_cut/Rollo_in_Holland.txt.proc.cut ]

[Length: 22736  ]

[Density: 1  ]

[LZ76: 3595  ]

[Shannon Entropy Over Factor sizes: 3.44757  ]

[MaxPhraseSize: 43  ]

[AveragePhraseSize: 6.32434  ]

[Asymptotic entropy density: 2.289048  ]

[Fitted entropy density: 2.22435  ]

[LZ76 Excess entropy: 8.8551  ]

[LZ76 Multi information: 1.40487  ]

[Input file: ./Abbott/proc_cut/Rollo_in_London.txt.proc.cut ]

[Length: 22735  ]

[Density: 1  ]

[LZ76: 3534  ]

[Shannon Entropy Over Factor sizes: 3.51762  ]

[MaxPhraseSize: 30  ]

[AveragePhraseSize: 6.43322  ]

[Asymptotic entropy density: 2.250307  ]

[Fitted entropy density: 2.02931  ]

[LZ76 Excess entropy: 8.89556  ]

[LZ76 Multi information: 1.42912  ]

[Input file: ./Abbott/proc_cut/Rollo_in_Naples.txt.proc.cut ]

[Length: 22736  ]

[Density: 1  ]

[LZ76: 3562  ]

[Shannon Entropy Over Factor sizes: 3.47946  ]

[MaxPhraseSize: 39  ]

[AveragePhraseSize: 6.38293  ]

[Asymptotic entropy density: 2.267405  ]

[Fitted entropy density: 2.15815  ]

[LZ76 Excess entropy: 8.83155  ]

[LZ76 Multi information: 1.39087  ]

[Input file: ./Abbott/proc_cut/Rollo_in_Paris.txt.proc.cut ]

[Length: 22736  ]

[Density: 1  ]

[LZ76: 3560  ]

[Shannon Entropy Over Factor sizes: 3.45685  ]

[MaxPhraseSize: 39  ]

[AveragePhraseSize: 6.38652  ]

[Asymptotic entropy density: 2.266769  ]

[Fitted entropy density: 2.09592  ]

[LZ76 Excess entropy: 8.88056  ]

[LZ76 Multi information: 1.40424  ]

[Input file: ./Abbott/proc_cut/Rollo_in_Rome.txt.proc.cut ]

[Length: 22736  ]

[Density: 1  ]

[LZ76: 3527  ]

[Shannon Entropy Over Factor sizes: 3.50801  ]

[MaxPhraseSize: 41  ]

[AveragePhraseSize: 6.44627  ]

[Asymptotic entropy density: 2.245762  ]

[Fitted entropy density: 2.22451  ]

[LZ76 Excess entropy: 9.02761  ]

[LZ76 Multi information: 1.44052  ]

[Input file: ./Abbott/proc_cut/Rollo_in_Scotland.txt.proc.cut ]

[Length: 22736  ]

[Density: 1  ]

[LZ76: 3540  ]

[Shannon Entropy Over Factor sizes: 3.492  ]

[MaxPhraseSize: 49  ]

[AveragePhraseSize: 6.4226  ]

[Asymptotic entropy density: 2.254038  ]

[Fitted entropy density: 2.22947  ]

[LZ76 Excess entropy: 9.02315  ]

[LZ76 Multi information: 1.41506  ]

[Input file: ./Abbott/proc_cut/Rollo_in_Switzerland.txt.proc.cut ]

[Length: 22736  ]

[Density: 1  ]

[LZ76: 3441  ]

[Shannon Entropy Over Factor sizes: 3.57578  ]

[MaxPhraseSize: 33  ]

[AveragePhraseSize: 6.60738  ]

[Asymptotic entropy density: 2.191019  ]

[Fitted entropy density: 1.91426  ]

[LZ76 Excess entropy: 9.28732  ]

[LZ76 Multi information: 1.46726  ]

[Input file: ./Abbott/proc_cut/Rollo_on_the_Atlantic.txt.proc.cut ]

[Length: 22736  ]

[Density: 1  ]

[LZ76: 3619  ]

[Shannon Entropy Over Factor sizes: 3.4397  ]

[MaxPhraseSize: 35  ]

[AveragePhraseSize: 6.2824  ]

[Asymptotic entropy density: 2.304325  ]

[Fitted entropy density: 2.19158  ]

[LZ76 Excess entropy: 8.62085  ]

[LZ76 Multi information: 1.3635  ]

[Input file: ./Abbott/proc_cut/Rollo_on_the_Rhine.txt.proc.cut ]

[Length: 22736  ]

[Density: 1  ]

[LZ76: 3588  ]

[Shannon Entropy Over Factor sizes: 3.45787  ]

[MaxPhraseSize: 35  ]

[AveragePhraseSize: 6.33668  ]

[Asymptotic entropy density: 2.284592  ]

[Fitted entropy density: 2.21499  ]

[LZ76 Excess entropy: 8.74052  ]

[LZ76 Multi information: 1.39151  ]

[Input file: ./Abbott/proc_cut/Rollos_Experiments.txt.proc.cut ]

[Length: 22736  ]

[Density: 1  ]

[LZ76: 3423  ]

[Shannon Entropy Over Factor sizes: 3.56152  ]

[MaxPhraseSize: 32  ]

[AveragePhraseSize: 6.64213  ]

[Asymptotic entropy density: 2.179561  ]

[Fitted entropy density: 2.14177  ]

[LZ76 Excess entropy: 9.36562  ]

[LZ76 Multi information: 1.48826  ]

[Input file: ./Abbott/proc_cut/Rollos_Museum.txt.proc.cut ]

[Length: 22736  ]

[Density: 1  ]

[LZ76: 3460  ]

[Shannon Entropy Over Factor sizes: 3.5456  ]

[MaxPhraseSize: 39  ]

[AveragePhraseSize: 6.5711  ]

[Asymptotic entropy density: 2.203113  ]

[Fitted entropy density: 2.07405  ]

[LZ76 Excess entropy: 9.22558  ]

[LZ76 Multi information: 1.46662  ]

[Input file: ./Abbott/proc_cut/Rollos_Philosophy.txt.proc.cut ]

[Length: 22735  ]

[Density: 1  ]

[LZ76: 3413  ]

[Shannon Entropy Over Factor sizes: 3.55846  ]

[MaxPhraseSize: 51  ]

[AveragePhraseSize: 6.6613  ]

[Asymptotic entropy density: 2.173281  ]

[Fitted entropy density: 2.00741  ]

[LZ76 Excess entropy: 9.52259  ]

[LZ76 Multi information: 1.50296  ]

[Input file: ./Abbott/proc_cut/Romulus.txt.proc.cut ]

[Length: 22736  ]

[Density: 1  ]

[LZ76: 3619  ]

[Shannon Entropy Over Factor sizes: 3.43725  ]

[MaxPhraseSize: 41  ]

[AveragePhraseSize: 6.2824  ]

[Asymptotic entropy density: 2.304325  ]

[Fitted entropy density: 2.21427  ]

[LZ76 Excess entropy: 8.80863  ]

[LZ76 Multi information: 1.37559  ]

[Input file: ./Abbott/proc_cut/The_Teacher.txt.proc.cut ]

[Length: 22736  ]

[Density: 1  ]

[LZ76: 3567  ]

[Shannon Entropy Over Factor sizes: 3.45023  ]

[MaxPhraseSize: 33  ]

[AveragePhraseSize: 6.37398  ]

[Asymptotic entropy density: 2.271225  ]

[Fitted entropy density: 2.1088  ]

[LZ76 Excess entropy: 9.03843  ]

[LZ76 Multi information: 1.4437  ]

[Input file: ./Abbott/proc_cut/William_the_Conqueror.txt.proc.cut ]

[Length: 22736  ]

[Density: 1  ]

[LZ76: 3758  ]

[Shannon Entropy Over Factor sizes: 3.34956  ]

[MaxPhraseSize: 29  ]

[AveragePhraseSize: 6.05003  ]

[Asymptotic entropy density: 2.392170  ]

[Fitted entropy density: 2.28912  ]

[LZ76 Excess entropy: 8.0645  ]

[LZ76 Multi information: 1.29348  ]

[Input file: ./Abbott/proc_cut/Xerxes.txt.proc.cut ]

[Length: 22736  ]

[Density: 1  ]

[LZ76: 3651  ]

[Shannon Entropy Over Factor sizes: 3.40832  ]

[MaxPhraseSize: 32  ]

[AveragePhraseSize: 6.22733  ]

[Asymptotic entropy density: 2.324695  ]

[Fitted entropy density: 2.06248  ]

[LZ76 Excess entropy: 8.526  ]

[LZ76 Multi information: 1.36223  ]
